# Supplementary material for: Probiotic Monotherapy with Lactobacillus reuteri (Prodentis) as a Coadjutant to Reduce Subgingival Dysbiosis in a Patient with Periodontitis
Source: Int J Environ Res Public Health. 2022 Jun 26;19(13):7835. doi: 10.3390/ijerph19137835 (PMC9265494; doi:10.3390/ijerph19137835)
Supplement: Supplementary file 1 [file ijerph-19-07835-s001.zip]

Archive with 1 entries (1 files):
- ijerph-1733684-supplementary.pdf
